# Supplementary material for: ﻿Carlephyton sajoreciae (Araceae, tribe Arophyteae), a new species from Daraina, Northern Madagascar
Source: PhytoKeys. 2025 Oct 20;265:61–9. doi: 10.3897/phytokeys.265.165851 (PMC12559949; doi:10.3897/phytokeys.265.165851)
Supplement: XML Treatment for Carlephyton sajoreciae [file phytokeys.265.165851-treatment1.xml]

<!DOCTYPE tp:taxon-treatment
  PUBLIC "-//TaxonX//DTD Taxonomic Treatment Publishing DTD v0 20100105//EN" "tax-treatment-NSO.dtd">
<tp:taxon-treatment xmlns:tp="http://www.plazi.org/taxpub"><tp:treatment-meta><kwd-group><label>Taxon classification</label><kwd>
              <named-content content-type="kingdom">Plantae</named-content>
            </kwd><kwd>
              <named-content content-type="order">Alismatales</named-content>
            </kwd><kwd>
              <named-content content-type="family">Araceae</named-content>
            </kwd></kwd-group><mixed-citation publication-type="journal"><person-group><name><surname>Ratsiferanarivo</surname><given-names>Ranto Tiana</given-names></name><name><surname>Andrianjatovo</surname><given-names>Haingotiana Johary</given-names></name><name><surname>Rakotonasolo</surname><given-names>Franck</given-names></name><name><surname>Letsara</surname><given-names>Rokiman</given-names></name><name><surname>Rakotoarinivo</surname><given-names>Mijoro</given-names></name><name><surname>Wan</surname><given-names>Tao</given-names></name><name><surname>Wang</surname><given-names>Sheng-Wei</given-names></name><name><surname>Wei</surname><given-names>Neng</given-names></name><name><surname>Wang</surname><given-names>Qing-Feng</given-names></name></person-group><article-title>﻿<italic><tp:taxon-name><tp:taxon-name-part taxon-name-part-type="genus" reg="Carlephyton">Carlephyton</tp:taxon-name-part> <tp:taxon-name-part taxon-name-part-type="species" reg="sajoreciae">sajoreciae</tp:taxon-name-part></tp:taxon-name></italic> (<tp:taxon-name><tp:taxon-name-part taxon-name-part-type="family">Araceae</tp:taxon-name-part></tp:taxon-name>, tribe <tp:taxon-name><tp:taxon-name-part taxon-name-part-type="tribe">Arophyteae</tp:taxon-name-part></tp:taxon-name>), a new species from Daraina, Northern Madagascar</article-title><source>PhytoKeys</source><day>20</day><month>10</month><year>2025</year><volume>265</volume><fpage>61</fpage><lpage>69</lpage><pub-id pub-id-type="doi">10.3897/phytokeys.265.165851</pub-id></mixed-citation></tp:treatment-meta><tp:nomenclature><label>﻿</label><tp:taxon-name><object-id xmlns:xlink="http://www.w3.org/1999/xlink" content-type="arpha" xlink:type="simple">A85FAA02-6E2D-52DF-80AC-912B60871EC7</object-id>
            <tp:taxon-name-part taxon-name-part-type="genus" reg="Carlephyton">Carlephyton</tp:taxon-name-part>
            <tp:taxon-name-part taxon-name-part-type="species" reg="sajoreciae">sajoreciae</tp:taxon-name-part>
            <object-id xmlns:xlink="http://www.w3.org/1999/xlink" content-type="ipni" xlink:type="simple">urn:lsid:ipni.org:names:77370951-1</object-id>
          </tp:taxon-name><tp:taxon-authority>N.Wei, S.W.Wang, Q.F.Wang</tp:taxon-authority><tp:taxon-status xmlns:xlink="http://www.w3.org/1999/xlink" xlink:type="simple">sp. nov.</tp:taxon-status><xref ref-type="fig" rid="F1">Figs 1</xref><xref ref-type="fig" rid="F2">, 2</xref><xref ref-type="fig" rid="F3">, 3</xref></tp:nomenclature><tp:treatment-sec sec-type="material" id="SECID0E2DAE"><title>Type.</title><p>Madagascar • province of Antsiranana, sub-prefecture of Vohemar, rural commune of Daraina, (<named-content xmlns:xlink="http://www.w3.org/1999/xlink" content-type="dwc:verbatimCoordinates" xlink:type="simple"><named-content content-type="geo-json" specific-use="{&#34;type&#34;:&#34;Point&#34;,&#34;coordinates&#34;:[49.616667,-13.233333]}" id="NCID0EEEAE" xlink:type="simple">13°14'S, 49°37'E</named-content></named-content>), in mountain area within humid forest remnants, alt. 324 m, 08 January 2025, <italic>N. Wei &amp; R.T. Ratsiferanarivo MADA-256</italic> (holotype: HIB!; isotype: DBEV!).</p></tp:treatment-sec><tp:treatment-sec sec-type="diagnosis" id="SECID0ELEAE"><title>Diagnosis.</title><p><italic><tp:taxon-name><tp:taxon-name-part taxon-name-part-type="genus" reg="Carlephyton">Carlephyton</tp:taxon-name-part> <tp:taxon-name-part taxon-name-part-type="species" reg="sajoreciae">sajoreciae</tp:taxon-name-part></tp:taxon-name></italic> is similar to <italic><tp:taxon-name><tp:taxon-name-part taxon-name-part-type="genus" reg="Carlephyton">C.</tp:taxon-name-part> <tp:taxon-name-part taxon-name-part-type="species" reg="darainense">darainense</tp:taxon-name-part></tp:taxon-name></italic> from which differs in bearing a single leaf (vs. 2–5 leaves arranged in a basal rosette in <italic><tp:taxon-name><tp:taxon-name-part taxon-name-part-type="genus" reg="Carlephyton">C.</tp:taxon-name-part> <tp:taxon-name-part taxon-name-part-type="species" reg="darainense">darainense</tp:taxon-name-part></tp:taxon-name></italic>), distinctive purple inner spathe surface (vs. green), yellow spadix (vs. whitish in the female zone and whitish to purple in the male zone), and 1-androus male flower (vs. synandria of two stamens).</p></tp:treatment-sec><tp:treatment-sec sec-type="description" id="SECID0ESFAE"><title>Description.</title><p>Plant tuberous, with 1 leaf and 2–3 inflorescences. <bold><italic>Tuber</italic></bold> ± globular, 1.0–1.5 × 1–2 cm, brown, usually produces only one green leaf (Fig. <xref ref-type="fig" rid="F2">2F</xref>); <bold><italic>roots</italic></bold>, small, white, arising on the upper side of tuber. <bold><italic>Petiole</italic></bold> 9–13 cm long, 3–5 mm in diameter, rounded below and ± flat above, <bold><italic>cataphylls</italic></bold> up to 6 cm long when basal. <bold><italic>Leaf blade</italic></bold> broadly cordate-sagittate, about 9–11 × 6.5–8.0 cm, green, apex acute to cuspidate with a 1–2 mm long mucro, base cordate to subhastate, basal lobes 3.0–4.5 cm long, sometimes slightly extrorse; <bold><italic>venation</italic></bold> reticulate, <bold><italic>midrib</italic></bold> well developed; <bold><italic>primary lateral veins</italic></bold> 4–5 on each side, ascending upwards and combining into a single vein 0.3–1.0 cm from margin, with a second collective vein located very close to margin; <bold><italic>secondary lateral veins</italic></bold> finer and located between the primaries; <bold><italic>third-order veins</italic></bold> much thinner and less visible, also present between the two collective veins. <bold><italic>Peduncle</italic></bold> 2.5–6.0 cm long, 1–3 mm in diameter, terete, white to light green. <bold><italic>Spathe</italic></bold> ovoid to slightly ellipsoid, 2.0–2.5 × 0.9–1.2 cm, externally green, with visible longitudinal veins (slightly darker), a noticeable dark purple margin along the slit where the spathe opens, and a purple inner surface, narrowed into a short, pointed apex or acuminate or mucronate tip (1 mm). <bold><italic>Spadix</italic></bold> 1.5–2.5 cm long, 3–4 mm in diameter in male zone (Fig. <xref ref-type="fig" rid="F3">3D</xref>), <bold><italic>female zone</italic></bold> 0.5–0.7 cm long, whitish, adnate to base of spathe, with 7–11 flowers, <bold><italic>male zone</italic></bold> 1.0–1.5 cm long, yellowish, ending in a short sterile, whitish to yellowish apex (2.0–2.5 mm); <bold><italic>flowers</italic></bold> unisexual, perigone absent; <bold><italic>male flowers</italic></bold> ± loosely arranged, synandria lacking, consisting of a single unit with one free stamen (1-androus), 0.6–0.8 mm tall; filaments short conoid, not very distinct, 0.1–0.3 mm in diameter, c.0.5 mm tall, thecae inserted at filament apex; <bold><italic>pollen</italic></bold> grains globular, 20 µm in diameter, inaperturate, with spiny crooked exines c. 1.5 µm long (Fig. <xref ref-type="fig" rid="F3">3G, H</xref>). <bold><italic>female flowers</italic></bold> 1.0–1.5 mm tall; <bold><italic>ovary</italic></bold> ± globular, cream to yellow in colour, unilocular, 0.8–1.0 mm in diameter, surrounded by small, yellow synandrodes (sterile male floral structures); <bold><italic>style</italic></bold> short, distinct, about 0.2 mm long, cylindric, dark purple, exceeding synandrodium, visibly elevating stigmas above ovary; <bold><italic>stigma</italic></bold> ± broad, discoid, 0.2–0.4 mm in diameter, white to light yellowish. <bold><italic>Fruits</italic></bold> ellipsoid when young, cream to yellowish, with a persistent brown stigma remnant.</p></tp:treatment-sec><tp:treatment-sec sec-type="etymology" id="SECID0EYIAE"><title>Etymology.</title><p>The epithet “<italic>sajoreciae</italic>” is derived from the abbreviation of the authors’ affiliation, the Sino-Africa Joint Research Center (SAJOREC), Chinese Academy of Sciences, which was established in 2013 in Africa and Madagascar. The name is dedicated to the great contribution made by SAJOREC to biodiversity conservation in Africa and Madagascar over the past decade.</p></tp:treatment-sec><tp:treatment-sec sec-type="distribution" id="SECID0EIJAE"><title>Distribution and ecology.</title><p>This species has been observed on humus-rich surface soil layers, in humid, shaded forest understory habitats, occurring at mid-elevations on well-drained soils. It is only known from the type locality, the forest of Loky-Manambato area, Vohemar district, SAVA region, in the northern Madagascar (Fig. <xref ref-type="fig" rid="F1">1</xref>).</p><fig id="F1" position="float" orientation="portrait"><object-id xmlns:xlink="http://www.w3.org/1999/xlink" content-type="doi" xlink:type="simple">10.3897/phytokeys.265.165851.figure1</object-id><object-id xmlns:xlink="http://www.w3.org/1999/xlink" content-type="arpha" xlink:type="simple">3ED47EB1-8983-5255-8F8E-BD786A3B718A</object-id><label>Figure 1.</label><caption><p>Known geographical distribution of <italic><tp:taxon-name><tp:taxon-name-part taxon-name-part-type="genus" reg="Carlephyton">Carlephyton</tp:taxon-name-part> <tp:taxon-name-part taxon-name-part-type="species" reg="sajoreciae">sajoreciae</tp:taxon-name-part></tp:taxon-name></italic> in Loky-Manambato area, Vohemar district, SAVA region, Atsiranana province (Diego-Suarez), in northern Madagascar. The red dot indicates its only known locality.</p></caption><graphic xmlns:xlink="http://www.w3.org/1999/xlink" xlink:href="phytokeys-265-061_article-165851__-g001.jpg" position="float" orientation="portrait" xlink:type="simple" id="oo_1444495.jpg"><uri content-type="original_file" xlink:type="simple">https://binary.pensoft.net/fig/1444495</uri></graphic></fig><fig id="F2" position="float" orientation="portrait"><object-id xmlns:xlink="http://www.w3.org/1999/xlink" content-type="doi" xlink:type="simple">10.3897/phytokeys.265.165851.figure2</object-id><object-id xmlns:xlink="http://www.w3.org/1999/xlink" content-type="arpha" xlink:type="simple">BF23FE2F-1A90-5426-8C44-EAB1BD37917F</object-id><label>Figure 2.</label><caption><p><italic><tp:taxon-name><tp:taxon-name-part taxon-name-part-type="genus" reg="Carlephyton">Carlephyton</tp:taxon-name-part> <tp:taxon-name-part taxon-name-part-type="species" reg="sajoreciae">sajoreciae</tp:taxon-name-part></tp:taxon-name></italic>. A. Habitat; B. Plant in its natural habitat, arrow: inflorescence viewed from front; C. Whole individuals; D. Underside of leaf; E. Inflorescence that is not fully opened viewed from the front; F. Globular tuber with white roots. Scale bars: 1 cm (C–F).</p></caption><graphic xmlns:xlink="http://www.w3.org/1999/xlink" xlink:href="phytokeys-265-061_article-165851__-g002.jpg" position="float" orientation="portrait" xlink:type="simple" id="oo_1444496.jpg"><uri content-type="original_file" xlink:type="simple">https://binary.pensoft.net/fig/1444496</uri></graphic></fig><fig id="F3" position="float" orientation="portrait"><object-id xmlns:xlink="http://www.w3.org/1999/xlink" content-type="doi" xlink:type="simple">10.3897/phytokeys.265.165851.figure3</object-id><object-id xmlns:xlink="http://www.w3.org/1999/xlink" content-type="arpha" xlink:type="simple">682D2AAD-77D2-50FC-A837-2147A94062F9</object-id><label>Figure 3.</label><caption><p>A, B. Inflorescence (not fully opened); C. Dissected spathe to show the purple interior; D. Close-up of the male and female spadix zone; E. Young fruits; F. Stamens of the male flowers, spadix ending in a short sterile apex; G, H. Crooked spiny exine globose pollen as seen by scanning electron microscope (<abbrev xmlns:xlink="http://www.w3.org/1999/xlink" xlink:title="scanning electron microscope" id="ABBRID0EKLAE" xlink:type="simple">SEM</abbrev>). Scale bars: 1 cm (A–D); 0.5 cm (E, F).</p></caption><graphic xmlns:xlink="http://www.w3.org/1999/xlink" xlink:href="phytokeys-265-061_article-165851__-g003.jpg" position="float" orientation="portrait" xlink:type="simple" id="oo_1444497.jpg"><uri content-type="original_file" xlink:type="simple">https://binary.pensoft.net/fig/1444497</uri></graphic></fig></tp:treatment-sec><tp:treatment-sec sec-type="phenology" id="SECID0ETLAE"><title>Phenology.</title><p>Flowering time in January.</p></tp:treatment-sec><tp:treatment-sec sec-type="conservation status" id="SECID0EYLAE"><title>Conservation status.</title><p>We found only one population, including ca. 40 individuals. Lacking further data, we prefer to assess the species as Data Deficient (<abbrev xmlns:xlink="http://www.w3.org/1999/xlink" xlink:title="Data Deficient" id="ABBRID0E5LAE" xlink:type="simple">DD</abbrev>) according to the <abbrev xmlns:xlink="http://www.w3.org/1999/xlink" xlink:title="IUCN Red List Categories and Criteria" id="ABBRID0ECMAE" xlink:type="simple">IUCN</abbrev> Red List Categories and Criteria (<abbrev xmlns:xlink="http://www.w3.org/1999/xlink" xlink:title="IUCN Red List Categories and Criteria" id="ABBRID0EGMAE" xlink:type="simple">IUCN</abbrev>).</p></tp:treatment-sec><tp:treatment-sec sec-type="discussion" id="SECID0EKMAE"><title>Discussion.</title><p>The discovery of this new species highlights the rich biodiversity of Loky Manambato region and the need for further exploration, which have been indicated by the extensive number of new plant species recently discovered there (see e.g., <xref ref-type="bibr" rid="B18">Rakotonasolo and Davis 2024</xref>; <xref ref-type="bibr" rid="B8">Calvo and Callmander 2025</xref>; <xref ref-type="bibr" rid="B10">Darbyshire et al. 2025</xref>; <xref ref-type="bibr" rid="B13">Jongkind and Nusbaumer 2025</xref>).</p><p><italic><tp:taxon-name><tp:taxon-name-part taxon-name-part-type="genus" reg="Carlephyton">Carlephyton</tp:taxon-name-part> <tp:taxon-name-part taxon-name-part-type="species" reg="sajoreciae">sajoreciae</tp:taxon-name-part></tp:taxon-name></italic> is observed on humus-rich soil under forest, while other species in the genus grow on thin substrates among rocky outcrops (<xref ref-type="bibr" rid="B3">Bogner and Nusbaumer 2012</xref>). This new species shows a unique combination of morphological characters, making it easily distinguishable from the other species, i.e., the inflorescence with a purple interior spathe surface, the yellow spadix, the short, cylindric and dark style, which clearly elevates the stigma above the ovary. Unexpectedly, <italic><tp:taxon-name><tp:taxon-name-part taxon-name-part-type="genus" reg="Carlephyton">C.</tp:taxon-name-part> <tp:taxon-name-part taxon-name-part-type="species" reg="sajoreciae">sajoreciae</tp:taxon-name-part></tp:taxon-name></italic> is distinctive in displaying 1-androus synandria devoid of any discernible evidence of synandrodium formation, while all other species have multistaminate synandria. This may reflect the loss of fused stamen characteristics, which have evolved into 1-androus flowers, as noted by <xref ref-type="bibr" rid="B1">Bogner (1972)</xref> for the monotypic genus <italic><tp:taxon-name><tp:taxon-name-part taxon-name-part-type="genus" reg="Colletogyne">Colletogyne</tp:taxon-name-part></tp:taxon-name></italic>.</p><p>Our finding emphasizes the presence of an unexplored habitat within the genus <italic><tp:taxon-name><tp:taxon-name-part taxon-name-part-type="genus" reg="Carlephyton">Carlephyton</tp:taxon-name-part></tp:taxon-name></italic>, pointing to a probable evolutionary adaptation to the shift of habitat. This establishes a starting point for future biogeographic studies of <italic><tp:taxon-name><tp:taxon-name-part taxon-name-part-type="genus" reg="Carlephyton">Carlephyton</tp:taxon-name-part></tp:taxon-name></italic> which will elucidate habitat shift patterns, thereby enhancing our understanding of the history of speciation and dispersal dynamics.</p></tp:treatment-sec><ref-list><ref id="B18"><mixed-citation xmlns:xlink="http://www.w3.org/1999/xlink" xlink:type="simple"><person-group><name name-style="western"><surname>Rakotonasolo</surname><given-names>F</given-names></name><name name-style="western"><surname>Davis</surname><given-names>AP</given-names></name></person-group> (<year>2024</year>) <article-title>Four new deciduous species of <italic><tp:taxon-name><tp:taxon-name-part taxon-name-part-type="genus">Hyperacanthus</tp:taxon-name-part></tp:taxon-name></italic> (<tp:taxon-name><tp:taxon-name-part taxon-name-part-type="family">Rubiaceae</tp:taxon-name-part></tp:taxon-name>: <tp:taxon-name><tp:taxon-name-part taxon-name-part-type="tribe">Gardenieae</tp:taxon-name-part></tp:taxon-name>) from western Madagascar: the sofikomba alliance.</article-title><source>Kew Bulletin</source><volume>79</volume>(<issue>2</issue>): <fpage>345</fpage>–<lpage>358</lpage>. <ext-link xlink:href="10.1007/s12225-023-10158-0" ext-link-type="doi" xlink:type="simple">https://doi.org/10.1007/s12225-023-10158-0</ext-link></mixed-citation></ref><ref id="B8"><mixed-citation xmlns:xlink="http://www.w3.org/1999/xlink" xlink:type="simple"><person-group><name name-style="western"><surname>Calvo</surname><given-names>J</given-names></name><name name-style="western"><surname>Callmander</surname><given-names>MW</given-names></name></person-group> (<year>2025</year>) <article-title>A New Species of the Malagasy Genus <italic><tp:taxon-name><tp:taxon-name-part taxon-name-part-type="genus">Apodocephala</tp:taxon-name-part></tp:taxon-name></italic> (<tp:taxon-name><tp:taxon-name-part taxon-name-part-type="family">Compositae</tp:taxon-name-part></tp:taxon-name>).</article-title><source>Novon: A Journal for Botanical Nomenclature</source><volume>33</volume>(<issue>1</issue>): <fpage>24</fpage>–<lpage>28</lpage>. <ext-link xlink:href="10.3417/2025969" ext-link-type="doi" xlink:type="simple">https://doi.org/10.3417/2025969</ext-link></mixed-citation></ref><ref id="B10"><mixed-citation xmlns:xlink="http://www.w3.org/1999/xlink" xlink:type="simple"><person-group><name name-style="western"><surname>Darbyshire</surname><given-names>I</given-names></name><name name-style="western"><surname>Callmander</surname><given-names>MW</given-names></name><name name-style="western"><surname>Randriamamonjy</surname><given-names>NJE</given-names></name></person-group> (<year>2025</year>) <article-title>A new species and a new combination in <italic><tp:taxon-name><tp:taxon-name-part taxon-name-part-type="genus">Stenandriopsis</tp:taxon-name-part></tp:taxon-name></italic> (<tp:taxon-name><tp:taxon-name-part taxon-name-part-type="family">Acanthaceae</tp:taxon-name-part></tp:taxon-name>) from Madagascar.</article-title><source>Kew Bulletin</source><volume>80</volume>(<issue>1</issue>): <fpage>153</fpage>–<lpage>159</lpage>. <ext-link xlink:href="10.1007/s12225-024-10246-9" ext-link-type="doi" xlink:type="simple">https://doi.org/10.1007/s12225-024-10246-9</ext-link></mixed-citation></ref><ref id="B13"><mixed-citation xmlns:xlink="http://www.w3.org/1999/xlink" xlink:type="simple"><person-group><name name-style="western"><surname>Jongkind</surname><given-names>CCH</given-names></name><name name-style="western"><surname>Nusbaumer</surname><given-names>L</given-names></name></person-group> (<year>2025</year>) <article-title>Two new species of <italic><tp:taxon-name><tp:taxon-name-part taxon-name-part-type="genus">Combretum</tp:taxon-name-part></tp:taxon-name></italic> (<tp:taxon-name><tp:taxon-name-part taxon-name-part-type="family">Combretaceae</tp:taxon-name-part></tp:taxon-name>) from Loky Manambato (Daraina, north-east Madagascar).</article-title><source>Candollea</source><volume>80</volume>(<issue>1</issue>): <fpage>95</fpage>–<lpage>102</lpage>. <ext-link xlink:href="10.15553/c2025v801a9" ext-link-type="doi" xlink:type="simple">https://doi.org/10.15553/c2025v801a9</ext-link></mixed-citation></ref><ref id="B3"><mixed-citation xmlns:xlink="http://www.w3.org/1999/xlink" xlink:type="simple"><person-group><name name-style="western"><surname>Bogner</surname><given-names>J</given-names></name><name name-style="western"><surname>Nusbaumer</surname><given-names>L</given-names></name></person-group> (<year>2012</year>) <article-title>A new species of <italic><tp:taxon-name><tp:taxon-name-part taxon-name-part-type="genus">Carlephyton</tp:taxon-name-part></tp:taxon-name></italic> (<tp:taxon-name><tp:taxon-name-part taxon-name-part-type="family">Araceae</tp:taxon-name-part></tp:taxon-name>) from northern Madagascar with notes on the species of this genus.</article-title><source>Willdenowia</source><volume>42</volume>(<issue>2</issue>): <fpage>209</fpage>–<lpage>217</lpage>. <ext-link xlink:href="10.3372/wi.42.42206" ext-link-type="doi" xlink:type="simple">https://doi.org/10.3372/wi.42.42206</ext-link></mixed-citation></ref><ref id="B1"><mixed-citation xmlns:xlink="http://www.w3.org/1999/xlink" xlink:type="simple"><person-group><name name-style="western"><surname>Bogner</surname><given-names>J</given-names></name></person-group> (<year>1972</year>) <article-title>Revision der <tp:taxon-name><tp:taxon-name-part taxon-name-part-type="tribe">Arophyteae</tp:taxon-name-part></tp:taxon-name> (<tp:taxon-name><tp:taxon-name-part taxon-name-part-type="family">Araceae</tp:taxon-name-part></tp:taxon-name>).</article-title><source>Botanische Jahrbücher Fur Systematik</source><volume>92</volume>: <fpage>1</fpage>–<lpage>63</lpage>.</mixed-citation></ref></ref-list></tp:taxon-treatment>
